# Supplementary material for: Synthesis and Study of Building Blocks with Dibenzo[b,f]oxepine: Potential Microtubule Inhibitors
Source: Int J Mol Sci. 2024 Jun 3;25(11):6155. doi: 10.3390/ijms25116155 (PMC11172465; doi:10.3390/ijms25116155)
Supplement: Supplementary file 1 [file ijms-25-06155-s001.zip]

Archive with 1 entries (1 files):
- ijms-2938257-supplementary.pdf
